# Supplementary material for: Rapid Multi-Well Evaluation of Assorted Materials for Hydrogel-Assisted Giant Unilamellar Vesicle Production: Empowering Bottom-Up Synthetic Biology
Source: Gels. 2025 Jan 2;11(1):29. doi: 10.3390/gels11010029 (PMC11765364; doi:10.3390/gels11010029)
Supplement: Supplementary file 1 [file gels-11-00029-s001.zip]

Archive with 1 entries (1 files):
- gels-3391401-supplementary.pdf
